# Supplementary material for: Tirap controls Mycobacterium tuberculosis phagosomal acidification
Source: PLoS Pathog. 2023 Mar 8;19(3):e1011192. doi: 10.1371/journal.ppat.1011192 (PMC9994722; doi:10.1371/journal.ppat.1011192)
Supplement: S1 Table — (XLSX) [file ppat.1011192.s004.xlsx]

## Sheet: Feuil1
Gene Name	FeatureID	logFC	FC	PValue	FDR	Status	-LOG10(fdr)
RIKEN cDNA 4921529L05 gene	4921529L05Rik	-2.01826	-4.05095	3.74643e-05	0.000116922	Downregulated	3.9321
chemokine (C-C motif) ligand 17	Ccl17	-2.28548	-4.87527	4.44254e-06	1.62614e-05	Downregulated	4.78884
CD163 antigen	Cd163	-2.72677	-6.61972	2.48214e-09	1.52984e-08	Downregulated	7.81536
centromere protein M	Cenpm	-2.24739	-4.74822	0.00381531	0.00798767	Downregulated	2.09758
cytokine inducible SH2-containing protein	Cish	-2.63812	-6.22522	6.28932e-06	2.24843e-05	Downregulated	4.64812
chemokine (C-X-C motif) ligand 3	Cxcl3	-2.14343	-4.4181	0.000446423	0.00114612	Downregulated	2.94077
dystrophin related protein 2	Drp2	-2.1356	-4.39421	0.000992072	0.00237086	Downregulated	2.62509
RIKEN cDNA F830208F22 gene	F830208F22Rik	-2.3106	-4.96089	8.96534e-06	3.11855e-05	Downregulated	4.50605
family with sequence similarity 167, member B	Fam167b	-2.16631	-4.48873	0.000753271	0.00184687	Downregulated	2.73356
Fanconi anemia, complementation group I	Fanci	-2.33616	-5.04958	8.00393e-05	0.000235936	Downregulated	3.62721
Fc receptor, IgG, low affinity IIb	Fcgr2b	-2.0779	-4.22192	2.18623e-17	3.62062e-16	Downregulated	15.4412
fibrinogen silencer binding protein	Fsbp	-2.37478	-5.18658	0.000316744	0.000833324	Downregulated	3.07919
stathmin 1 pseudogene	Gm11223	-2.55905	-5.89321	0.00015355	0.000428438	Downregulated	3.36811
NA	Gm43802	-2.74079	-6.68438	7.24222e-07	3.02046e-06	Downregulated	5.51993
NA	Gm44165	-2.72349	-6.60469	1.44955e-10	1.07719e-09	Downregulated	8.96771
NA	Gm47813	-2.35202	-5.1054	1.7539e-07	8.1153e-07	Downregulated	6.0907
NA	Gm49980	-3.03331	-8.18687	0.0015041	0.00345216	Downregulated	2.46191
H2A clustered histone 10	H2ac10	-2.19581	-4.58146	7.40289e-06	2.61067e-05	Downregulated	4.58325
H2A clustered histone 11	H2ac11	-2.47606	-5.56376	0.00014841	0.00041594	Downregulated	3.38097
H3 clustered histone 3	H3c3	-2.68335	-6.42347	5.49555e-07	2.343e-06	Downregulated	5.63023
NA	Hist1h2ao	-2.02332	-4.06518	1.25551e-05	4.25013e-05	Downregulated	4.3716
NA	Hist1h2ap	-2.46705	-5.52911	1.87214e-05	6.14504e-05	Downregulated	4.21148
interleukin 1 alpha	Il1a	-2.71615	-6.57115	1.91813e-06	7.44143e-06	Downregulated	5.12834
interleukin 1 beta	Il1b	-2.25479	-4.77265	0.000205237	0.000559825	Downregulated	3.25195
interleukin 6	Il6	-2.37526	-5.1883	7.01829e-09	4.09598e-08	Downregulated	7.38764
integrin beta 8	Itgb8	-2.53786	-5.80726	2.4004e-05	7.75721e-05	Downregulated	4.11029
lipase, family member N	Lipn	-2.3762	-5.19169	1.11864e-07	5.32869e-07	Downregulated	6.27338
limb and CNS expressed 1	Lix1	-2.28787	-4.88335	8.46874e-05	0.000248661	Downregulated	3.60439
leucine rich repeat protein 1	Lrr1	-2.22101	-4.6622	0.000198859	0.000543592	Downregulated	3.26473
minichromosome maintenance 10 replication initiation factor	Mcm10	-2.22222	-4.66609	0.000525142	0.00132922	Downregulated	2.8764
multiple EGF-like-domains 9	Megf9	-2.12535	-4.36308	7.66247e-35	4.83722e-33	Downregulated	32.3154
nitric oxide synthase 2, inducible	Nos2	-2.4457	-5.4479	0.00185233	0.00415348	Downregulated	2.38159
PDZ binding kinase	Pbk	-2.72898	-6.62985	0.000589565	0.00147588	Downregulated	2.83095
PCNA clamp associated factor	Pclaf	-2.5761	-5.96326	0.000976987	0.00233744	Downregulated	2.63126
RAS guanyl releasing protein 1	Rasgrp1	-2.55112	-5.86088	7.2935e-06	2.57422e-05	Downregulated	4.58935
syntrophin, basic 1	Sntb1	-2.22194	-4.6652	9.75971e-05	0.000283112	Downregulated	3.54804
SPC24, NDC80 kinetochore complex component, homolog (S. cerevisiae)	Spc24	-2.6301	-6.19068	0.000156961	0.000437022	Downregulated	3.3595
tumor necrosis factor (ligand) superfamily, member 18	Tnfsf18	-2.31673	-4.98203	8.39029e-05	0.000246584	Downregulated	3.60803
adenylate kinase 5	Ak5	4.90021	29.8614	0.000106606	0.000307358	Upregulated	3.51236
aldehyde dehydrogenase 1 family, member L2	Aldh1l2	2.0983	4.28204	3.57452e-07	1.57234e-06	Upregulated	5.80345
angiopoietin-like 4	Angptl4	2.60695	6.09216	2.99415e-13	3.12195e-12	Upregulated	11.5056
B cell leukemia/lymphoma 6	Bcl6	2.60983	6.10432	1.05768e-25	3.7993e-24	Upregulated	23.4203
calmodulin regulated spectrin-associated protein family, member 3	Camsap3	2.03943	4.11083	9.1838e-31	4.55688e-29	Upregulated	28.3413
CD55 molecule, decay accelerating factor for complement	Cd55	2.03128	4.08769	8.94701e-34	5.40722e-32	Upregulated	31.267
chondroitin sulfate N-acetylgalactosaminyltransferase 1	Csgalnact1	2.21543	4.64421	0.00039627	0.00102708	Upregulated	2.9884
chemokine (C-X-C motif) receptor 4	Cxcr4	2.05064	4.14289	7.59348e-17	1.19105e-15	Upregulated	14.9241
DNA-damage inducible transcript 3	Ddit3	2.03362	4.0943	3.66377e-29	1.66265e-27	Upregulated	26.7792
DIRAS family, GTP-binding RAS-like 2	Diras2	2.65984	6.31963	2.72413e-27	1.10631e-25	Upregulated	24.9561
erythroferrone	Erfe	2.10485	4.30154	0.000438485	0.00112688	Upregulated	2.94812
family with sequence similarity 160, member A1	Fam160a1	3.92809	15.222	6.38571e-05	0.000191157	Upregulated	3.71861
family with sequence similarity 83, member G	Fam83g	2.05298	4.14962	6.79599e-42	6.51598e-40	Upregulated	39.186
F-box protein 32	Fbxo32	2.66869	6.35852	2.31399e-09	1.43104e-08	Upregulated	7.84435
four jointed box 1	Fjx1	2.09402	4.26936	3.51448e-05	0.000110304	Upregulated	3.95741
growth hormone receptor	Ghr	2.61104	6.10945	5.31271e-06	1.92083e-05	Upregulated	4.71651
gap junction protein, gamma 1	Gjc1	2.97451	7.85987	6.09941e-05	0.00018327	Upregulated	3.73691
predicted gene 14288	Gm14288	4.3197	19.9692	1.3832e-12	1.33424e-11	Upregulated	10.8748
predicted gene 15675	Gm15675	2.98872	7.93768	9.08933e-11	6.9499e-10	Upregulated	9.15802
NA	Gm20708	7.48816	179.54	1.37049e-06	5.44438e-06	Upregulated	5.26405
predicted gene, 21451	Gm21451	6.61726	98.1736	2.20347e-05	7.16255e-05	Upregulated	4.14493
NA	Gm42639	2.09523	4.27293	3.04093e-15	4.00598e-14	Upregulated	13.3973
NA	Gm43951	5.07244	33.6478	4.48072e-05	0.000137948	Upregulated	3.86028
NA	Gm50139	8.43932	347.126	0.00206467	0.00458209	Upregulated	2.33894
NA	Gm8979	2.32442	5.00865	1.87913e-06	7.29901e-06	Upregulated	5.13674
H2A clustered histone 18	H2ac18	4.53675	23.2113	3.39299e-12	3.13987e-11	Upregulated	10.5031
hes family bHLH transcription factor 1	Hes1	2.79964	6.96266	3.92564e-10	2.73252e-09	Upregulated	8.56344
hedgehog interacting protein-like 1	Hhipl1	4.37109	20.6933	6.24322e-06	2.2332e-05	Upregulated	4.65107
hyaluronoglucosaminidase 1	Hyal1	2.02864	4.0802	5.54139e-19	1.08713e-17	Upregulated	16.9637
interferon alpha 1	Ifna1	4.0874	16.9993	9.18392e-08	4.45149e-07	Upregulated	6.35149
interferon alpha 2	Ifna2	2.78973	6.91499	1.08945e-13	1.19046e-12	Upregulated	11.9243
interferon alpha 5	Ifna5	3.40634	10.6025	1.70188e-16	2.57442e-15	Upregulated	14.5893
insulin-like growth factor binding protein 3	Igfbp3	6.87598	117.456	2.31358e-06	8.84642e-06	Upregulated	5.05323
potassium large conductance calcium-activated channel, subfamily M, beta member 1	Kcnmb1	5.21979	37.2661	8.45439e-06	2.95209e-05	Upregulated	4.52987
keratin 19	Krt19	4.80584	27.9707	0.000258335	0.000691933	Upregulated	3.15994
lysyl oxidase-like 4	Loxl4	2.89865	7.45731	3.79124e-05	0.000118176	Upregulated	3.92747
leucine rich repeat containing 15	Lrrc15	3.81376	14.0623	7.5471e-05	0.000223688	Upregulated	3.65036
melanoma cell adhesion molecule	Mcam	2.27267	4.83215	4.86633e-09	2.9025e-08	Upregulated	7.53723
matrix Gla protein	Mgp	4.63994	24.9322	3.70562e-10	2.58926e-09	Upregulated	8.58682
MHC I like leukocyte 2	Mill2	2.1152	4.33251	5.20401e-07	2.22839e-06	Upregulated	5.65201
matrix metallopeptidase 17	Mmp17	2.7598	6.77303	1.3459e-08	7.53749e-08	Upregulated	7.12277
MAS-related GPR, member A2B	Mrgpra2b	2.85246	7.22233	4.81896e-05	0.000147578	Upregulated	3.83098
myosin, light polypeptide kinase	Mylk	2.08833	4.25257	2.31269e-07	1.05026e-06	Upregulated	5.9787
olfactomedin 2	Olfm2	5.67294	51.0183	5.16556e-05	0.000157098	Upregulated	3.80383
olfactomedin 4	Olfm4	2.13656	4.39714	7.72933e-06	2.71971e-05	Upregulated	4.56548
oxysterol binding protein-like 5	Osbpl5	2.00054	4.00149	8.04592e-07	3.32367e-06	Upregulated	5.47838
par-3 family cell polarity regulator	Pard3	3.04338	8.24422	5.10234e-05	0.000155398	Upregulated	3.80856
Purkinje cell protein 4-like 1	Pcp4l1	2.08058	4.22976	4.51686e-56	9.44245e-54	Upregulated	53.0249
pleckstrin homology like domain, family A, member 3	Phlda3	2.13724	4.3992	5.20002e-31	2.61065e-29	Upregulated	28.5833
phospholipid scramblase 2	Plscr2	3.87735	14.696	6.85209e-07	2.86861e-06	Upregulated	5.54233
phospholipid transfer protein	Pltp	2.0123	4.03426	1.95487e-35	1.26541e-33	Upregulated	32.8978
resistin like gamma	Retnlg	3.10842	8.62435	0.000319117	0.000838875	Upregulated	3.0763
shisa family member 4	Shisa4	2.00976	4.02716	0.000129144	0.000365234	Upregulated	3.43743
solute carrier family 2 (facilitated glucose transporter), member 10	Slc2a10	5.03206	32.7192	3.15297e-05	9.98426e-05	Upregulated	4.00068
SWI/SNF related, matrix associated, actin dependent regulator of chromatin, subfamily d, member 3	Smarcd3	3.29667	9.82642	1.26184e-05	4.26817e-05	Upregulated	4.36976
sine oculis binding protein	Sobp	3.56745	11.8553	0.000424648	0.00109463	Upregulated	2.96073
SRY (sex determining region Y)-box 4	Sox4	2.14331	4.41775	3.21167e-11	2.6203e-10	Upregulated	9.58165
synaptotagmin VI	Syt6	2.32047	4.99496	2.03825e-19	4.15204e-18	Upregulated	17.3817
talin 2	Tln2	2.07074	4.20102	1.16479e-07	5.52858e-07	Upregulated	6.25739
transmembrane protein 86A	Tmem86a	2.14237	4.41485	1.95186e-20	4.44466e-19	Upregulated	18.3522
tribbles pseudokinase 2	Trib2	2.26597	4.80977	0.000461945	0.00118169	Upregulated	2.9275
zinc finger protein 532	Zfp532	2.98527	7.91872	2.49306e-06	9.45893e-06	Upregulated	5.02416
